# Supplementary material for: NMR-Based Lipid Metabolite Profiles to Predict Outcomes in Patients Undergoing Interventional Therapy for a Hepatocellular Carcinoma (HCC): A Substudy of the SORAMIC Trial
Source: Cancers (Basel). 2021 Jun 3;13(11):2787. doi: 10.3390/cancers13112787 (PMC8199928; doi:10.3390/cancers13112787)
Supplement: Supplementary file 1 [file cancers-13-02787-s001.zip]

Archive with 1 entries (1 files):
- cancers-1226885-supplementary.pdf
